# Supplementary material for: How Deep Learning in Antiviral Molecular Profiling Identified Anti-SARS-CoV-2 Inhibitors
Source: Biomedicines. 2023 Nov 24;11(12):3134. doi: 10.3390/biomedicines11123134 (PMC10740425; doi:10.3390/biomedicines11123134)
Supplement: Supplementary file 1 [file biomedicines-11-03134-s001.zip]

Archive with 1 entries (1 files):
- biomedicines-2682245-supplementary.pdf
